# Supplementary material for: Measuring inferential importance of taxa using taxon influence indices
Source: Ecol Evol. 2018 Apr 3;8(9):4484–94. doi: 10.1002/ece3.3941 (PMC5938459; doi:10.1002/ece3.3941)
Supplement: Supplementary file 1 [file ECE3-8-4484-s001.R]

##Script for generating Figure 5 and calculating p-values for RBO.
##from Denton & Goolsby

library("gespeR")
library("ape")
library("stringr")


##Figure 5:

##Calculate proportions of missing data:

	dat <- read.nexus.data("tully.nex")
	nom <- names(dat)
	nom <- nom[-1]
	dat2 <- t(as.matrix(as.data.frame(dat)))

		count_q <- function(x) {tmp <- paste(x, collapse='')
					str_count(tmp, pattern="\\?")}

	dat_c <- apply(dat2, 1, count_q)
	dat_c2 <- dat_c[order(match(names(dat_c),nom))]
	dat_c2 <- dat_c2[-which(names(dat_c2)=="Hemichordata")]
	dat_c3 <- dat_c2/ncol(dat2)
	dat_c4 <- dat_c3[sort(names(dat_c3))]

##Get TII medians:
 
 	tii.matrix <- read.table("./figures and data/tully_tii_orig.csv", 
 									header=FALSE, row.names=1, sep=",")
 	tii.matrix2 <- read.table("./figures and data/tully_tii_revised.csv", 
 									header=FALSE, row.names=1, sep=",")
	tii.jk2008 <- read.table("./figures and data/JK_tii.csv", 
 									header=FALSE, row.names=1, sep=",")
 
	##mds <- apply(tii.matrix, 1, median)  ##For Fig. 5
	##mds <- sort(apply(tii.matrix, 1, median), decreasing=TRUE) ##for stats, below
	mds2 <- sort(apply(tii.matrix2, 1, median), decreasing=TRUE)

plot(mds, dat_c4, type="p", pch=16, xlab="Taxon Influence Index", 
					ylab="Proportion Missing Data")


##Sort missing data by TII-ranked names:

##	missing.sorted <- dat_c3[match(names(mds), names(dat_c3))]

##Plot medians of TII versus proportion of missing data:

##par(mar=c(8,5,0.5,4))
##plot(mds, xaxt = "n", xlab='Taxa', ylab='Taxon Influence', cex.axis=0.7, pch=16)
##axis(1, at=1:length(names(mds)), las=2, labels=names(mds), cex.axis=0.7)
##par(new=TRUE)
##plot(missing.sorted, ylim=c(0,1), xlab="", ylab="", axes=FALSE, pch=16, col='red')
##axis(4, ylim=c(0,1), col="red", cex.axis=0.7, col.axis="red", las=1)


##Estimation of rank-biased-overlap and permutation test for significance:
	##Comparison of McCoy and Sallan ranked TII:
		emp.rbo <- rbo(mds, mds2, p=0.9, side="top", uneven.lengths=FALSE) ##0.932

	##Compare McCoy with missing:
		emp.rbo.m <- rbo(mds, dat_c3, p=0.9, side="top", uneven.lengths=FALSE) ##0.189


##Try a simple permutation of the McCoy, fixed Sallan:

p.matrix <- matrix(NA, nrow=10000, ncol=1)

for (i in 1:10000) {

	list.tmp <- sample(mds, 27, replace=FALSE)
	names(list.tmp) <- nom
	p.matrix[i,] <- gespeR:::rbo(list.tmp, mds2, p=0.9, 
							side="top", uneven.lengths=FALSE)

}

	hist(p.matrix) ##Distribution of permuted rbo values. Empirical is rbo=0.932.

p.val.real <- length(which(p.matrix > emp.rbo))/nrow(p.matrix)  ## p = 0 (p < 0.0001)


##For missing data:

p.matrix2 <- matrix(NA, nrow=10000, ncol=1)

for (i in 1:10000) {

	list.tmp <- sample(mds, 27, replace=FALSE)
	names(list.tmp) <- nom
	p.matrix2[i,] <- gespeR:::rbo(list.tmp, dat_c3, p=0.9, 
							side="top", uneven.lengths=FALSE)

}

	hist(p.matrix2) ##Distribution of permuted rbo values. Empirical is rbo=0.189.

p.val.missing <- length(which(p.matrix2 > emp.rbo.m))/nrow(p.matrix2) ## p = 0.829
