# Supplementary material for: Measuring inferential importance of taxa using taxon influence indices
Source: Ecol Evol. 2018 Apr 3;8(9):4484–94. doi: 10.1002/ece3.3941 (PMC5938459; doi:10.1002/ece3.3941)
Supplement: Supplementary file 2 [file ECE3-8-4484-s002.csv]

Abronia_graminea	0.319127038710073	0.319127038710073	0.0167773558349626	0.32382735943526	0.328997712232966	0.258776420326539	0.319127038710073	0.0183161169899359	0.0167773558349626	0.258776420326539	0.319127038710073	0.319127038710073	0.00343945835540625	0.319127038710073	0.258776420326539	0.258776420326539	0.319127038710073	0.319127038710073	0.319127038710073	0.00119776424811976	0.258776420326539	0.363285314996699	0.266180636297159	0.291900544405627	0.258776420326539	0.286542230216363	0.319127038710073	0.258776420326539	0.258776420326539	0.319127038710073	0.319127038710073	0.240265880399991	0.258776420326539	0.319127038710073	0.240265880399991	0.258776420326539	0.262302237455406	0.32382735943526	0.319127038710073	0.32382735943526	0.319127038710073	0.319127038710073	0.319127038710073	0.32382735943526	0.319127038710073	0.258776420326539	0.246219562832506	0.32382735943526	0.262302237455406
Alligator_mississippiensis	0.0842726426933857	0.0775148323445104	0.0775148323445104	0.0842726426933857	0.0775148323445104	0.0775148323445104	0.0842726426933857	0.0842726426933857	0.0775148323445104	0.0073578428104793	0.0842726426933857	0.0842726426933857	0.0842726426933857	0.0775148323445104	0.0842726426933857	0.0842726426933857	0.0775148323445104	0.0842726426933857	0.0775148323445104	0.0842726426933857	0.0775148323445104	0.0842726426933857	0.0775148323445104	0.0842726426933857	0.0775148323445104	0.0842726426933857	0.0842726426933857	0.00528034973107056	0.0842726426933857	0.0842726426933857	0.0775148323445104	0.0842726426933857	0.0775148323445104	0.0842726426933857	0.0842726426933857	0.0775148323445104	0.0842726426933857	0.0775148323445104	0.0842726426933857	0.0775148323445104	0.0775148323445104	0.0842726426933857	0.0842726426933857	0.0775148323445104	0.0775148323445104	0.0842726426933857	0.0775148323445104	0.0073578428104793	0.0842726426933857
Bos_taurus	0.00395492441533707	0.365661567397567	0.32042864152468	0.04778424788206	0.41343448425581	0.312590764280232	0.330679335735766	0.000560549154484776	0.0161344226503893	0.0339138831791335	0.41343448425581	0.399748381762692	0.0367185330440409	0.424545948795058	0.434663356144264	0.396561697592946	0.334029071190494	0.313217099856947	0.0200387565227195	0.330679335735766	0.400618471834003	0.420357915251814	0.31718389184281	0.41343448425581	0.41343448425581	0.41343448425581	0.316092272645724	0.334029071190494	0.373591319710333	0.315325166455149	0.328925596120963	0.328925596120963	0.417622517799054	0.0403742771846423	0.312590764280232	0.310732038892571	0.368433425767601	0.0453361101555866	0.380701695773087	0.306395670013616	0.405499262805453	0.411241857276106	0.310732038892571	0.00212556570156195	0.286931286977395	0.334029071190494	0.0193869507453389	0.417622517799054	0.0429448278352792
Caiman_crocodylus	0.104224393693812	0.104224393693812	0.104224393693812	0.0807633093816192	0.0807633093816192	0.0807633093816192	0.0807633093816192	0.0807633093816192	0.104224393693812	0.104224393693812	0.0807633093816192	0.104224393693812	0.0748277698314546	0.104224393693812	0.104224393693812	0.108817932640498	0.108817932640498	0.108817932640498	0.0807633093816192	0.0807633093816192	0.0807633093816192	0.104224393693812	0.00518725834249985	0.104224393693812	0.0748277698314546	0.0807633093816192	0.104224393693812	0.0807633093816192	0.000195878059832564	0.0639305354262923	0.0748277698314546	0.104224393693812	0.12244544154238	0.104224393693812	0.0135471267844244	0.0807633093816192	0.00928633690867803	0.104224393693812	0.104224393693812	0.104224393693812	0.104224393693812	0.0807633093816192	0.104224393693812	0.104224393693812	0.0807633093816192	0.104224393693812	0.104224393693812	0.000532982569652205	0.00928633690867803
Chelonia_mydas	0.148664268345915	0.123767192809723	0.126639932294668	0.126639932294668	0.12582737830115	0.126639932294668	0.12582737830115	0.105913827996098	0.0154103088600254	0.12582737830115	0.105913827996098	0.126639932294668	0.12582737830115	0.000348438388484436	0.000553562552835708	0.12582737830115	0.12582737830115	0.126639932294668	0.126639932294668	0.126639932294668	0.126639932294668	0.000208140889907527	0.12582737830115	0.105913827996098	0.12582737830115	0.12582737830115	0.00172098264921008	0.126639932294668	0.152859379974724	0.126639932294668	0.12582737830115	0.12582737830115	0.105913827996098	0.12582737830115	0.12582737830115	0.0154103088600254	0.126639932294668	0.126639932294668	0.00776260131562716	0.126639932294668	0.126639932294668	0.126639932294668	0.00172098264921008	0.108211545338989	0.126639932294668	0.126639932294668	0.123767192809723	0.148664268345915	0.126639932294668
Coleonyx_variegatus	0.285821976280719	0.31916817130053	0.000446636229746767	0.0332525190516492	0.256206438872354	0.241021003664539	0.250684462433148	0.0319712497697912	0.308620553622358	0.289634841801648	0.0107807207062331	0.250684462433148	0.291360815603531	0.250684462433148	0.275274358602547	0.0067967803636502	0.308620553622358	0.298072935944186	0.000632103550611737	0.000151467211106072	0.268919560612305	0.298072935944186	0.308620553622358	0.250684462433148	0.27374015966754	0.242248109539918	0.250684462433148	0.250684462433148	0.0374896063899494	0.0155392932488352	0.280813197925359	0.275274358602547	0.250684462433148	0.0524769791998454	0.0524769791998454	0.0112756081735834	0.241021003664539	0.00401721190964919	0.05068349167282	0.301163965630787	0.250684462433148	0.0666301331377474	0.270649129980939	0.242248109539918	0.00414731863558155	0.308620553622358	0.0495421814283494	0.275274358602547	0.263192541989368
Cordylus_warreni	0.105620963135489	0.143536180671305	0.105620963135489	0.112733292010753	0.105620963135489	0.11537032808118	0.105620963135489	9.46820226524992e-05	0.143536180671305	0.0824073772008428	0.105620963135489	0.143833675614092	0.11537032808118	0.00010420743854505	0.152450770508595	0.146833156109202	0.143536180671305	0.143536180671305	0.152450770508595	0.0824073772008428	0.143536180671305	0.0971577449355297	0.0971577449355297	0.000532586377420308	0.105620963135489	0.132703261375358	0.0971577449355297	0.0969871439363766	0.112733292010753	0.143536180671305	0.143536180671305	0.0121224844051569	0.143536180671305	0.0126531367904824	0.105620963135489	0.11537032808118	0.146833156109202	0.105620963135489	0.0791322122095273	0.0971577449355297	0.0971577449355297	0.143536180671305	0.143833675614092	0.0992346178600359	0.0791322122095273	0.0791274105095301	0.143536180671305	0.0824073772008428	0.0971577449355297
Gallus_gallus	0.29674820257965	0.357208543010072	0.363628668888338	0.311511444990805	0.351903149702455	0.412357424304377	0.387976231980962	0.311258360835185	0.407742958829374	0.386745707854295	0.37887646784922	0.363243461335642	0.307223685890521	0.270463212286745	0.344299903374437	0.361221121683989	0.269821332181913	0.323559534558517	0.0187759314875661	0.391492015200013	0.0465687769741039	0.0525924299098631	0.290534803164868	0.345215518579261	0.303038627607011	0.00133501409472824	0.0181808574631901	0.361221121683989	0.0439914486074241	0.255205722194869	0.305298045576023	0.360418605949205	0.286202112457246	0.307223685890521	0.312847778237628	0.274154022889534	0.323736815730328	0.437846852642493	0.352288357255151	0.407611116958659	0.0136070169554455	0.00647317665452124	0.0433601145694765	0.0556658071443184	0.32602160324634	0.391790092472932	0.369948289224581	0.00223321653763389	0.381701323235657
Gekko_gecko	1.73901450048258e-05	0.0387654156389574	0.0387654156389574	0.0352340147020502	0.0352340147020502	0.0352340147020502	0.0387654156389574	0.0387654156389574	0.0387654156389574	0.0387654156389574	0.00226395163399363	6.95605800193031e-05	0.0352340147020502	0.0352340147020502	0.0352340147020502	0.0352340147020502	0.0352340147020502	0.0387654156389574	0.0352340147020502	0.0352340147020502	0.0387654156389574	0.0352340147020502	0.00318239653588311	0.0352340147020502	0.0352340147020502	0.0352340147020502	0.0387654156389574	0.0352340147020502	0.0387654156389574	0.0352340147020502	0.0352340147020502	0.0352340147020502	0.0352340147020502	0.0387654156389574	0.0352340147020502	0.0387654156389574	0.0387654156389574	0.0387654156389574	0.0352340147020502	0.0387654156389574	0.0352340147020502	0.0352340147020502	0.00286647556829545	0.0352340147020502	0.0387654156389574	0.0352340147020502	0.0352340147020502	0.0387654156389574	0.0387654156389574
Gekko_vittatus	0.0156708253247944	0.11377380460322	0.148009691094766	0.0606363515456207	0.00351447394824016	0.11377380460322	0.0692373442033225	0.0868692304764244	0.154416406695523	0.0955492554079489	0.151675351668609	0.0600892280090291	0.11377380460322	0.0600892280090291	0.11377380460322	0.12882436339902	0.0955492554079489	0.00660414485693102	0.148009691094766	0.148009691094766	0.00147109222727815	0.154416406695523	0.148009691094766	0.0780138673234264	0.00318796064158413	0.0589660648686734	0.0715438760689217	0.0456346067244516	0.11377380460322	0.148009691094766	0.0600892280090291	0.11377380460322	0.0606363515456207	0.120477097590665	0.11377380460322	0.0010015880504751	0.0955492554079489	0.0534234989369182	0.137657581140221	0.0600892280090291	0.148009691094766	0.0780138673234264	0.000270316656806518	0.0626902373866949	0.11377380460322	0.0780138673234264	0.120719540470194	0.0955492554079489	0.0456346067244516
Geocalamus_acutus	0.352891686714885	0.323472851773674	0.449018705494711	0.35387817305484	0.452678764196158	0.454137833140466	0.0169146215831846	0.394032590154096	0.384364946285698	0.429018754120839	0.32228333678096	0.350952260096329	0.459158709812705	0.381950659543319	0.429753537042433	0.492900781324201	0.360733351051383	0.00151321411193759	0.450505906128017	0.323811369874368	0.382153459629678	0.30353554613492	0.0225374947791588	0.302162667170997	0.440713559100925	0.460568653270255	0.0220552330841494	0.440365901810023	0.347107997498475	0.391269806368903	0.261618072152534	0.427531553487533	0.411355832313591	0.373955381604468	0.0196695195761094	0.486140778445538	0.0201407339698474	0.295674403574374	0.386415200574922	0.0101810790489728	0.323588713623614	0.376803400208565	0.300879791035433	0.408661488309095	0.454088707653708	0.0232308469422677	0.346614325268297	0.0120575964705829	0.408458688222735
Latimeria_chalumnae	0.0612088686581942	0.0612088686581942	0.0368157166826159	0.0368157166826159	0.0046005748362415	0.000291270534614859	0.0402229708325276	0.0516836022659799	0.0516836022659799	0.0516836022659799	0.0516836022659799	0.0516836022659799	0.0516836022659799	0.0402229708325276	0.0516836022659799	0.0368157166826159	0.0516836022659799	0.0402229708325276	0.0612088686581942	0.0804459416650553	0.0612088686581942	0.0516836022659799	0.0516836022659799	0.0612088686581942	0.0719579916978401	0.0516836022659799	0.0612088686581942	0.0612088686581942	0.0612088686581942	0.0612088686581942	0.0841025753771033	0.0612088686581942	0.000293923691959865	0.0612088686581942	0.0612088686581942	0.0612088686581942	0.0516836022659799	0.00426731600945123	0.0612088686581942	0.0516836022659799	0.0612088686581942	0.0516836022659799	0.0612088686581942	0.0368157166826159	0.0612088686581942	0.00489472923753572	0.00438976942537461	2.04417187910869e-05	0.0368157166826159
Lepidophyma_flavimaculatum	0.213163066971215	0.194823929010248	0.211661057260872	0.170822343699838	0.170073246487143	0.168546872856261	0.173908637634808	0.0106620172831152	0.012612991054611	0.0108152665527554	0.168546872856261	0.0294736665852561	0.176554463750582	0.173908637634808	0.220060428292384	0.173159540422114	0.242574892002956	0.0138996772218405	0.219866656268646	0.168546872856261	0.154619300541242	0.0235877905450852	0.238485547346136	0.168546872856261	0.191407253312628	0.172115693275938	0.173908637634808	0.189277099975741	0.170073246487143	0.213163066971215	0.219866656268646	0.213163066971215	0.219866656268646	0.153870203328548	0.0210377962078374	0.215585217267947	0.190965265334069	0.170073246487143	0.216007992592467	0.215585217267947	0.193344573690286	0.219866656268646	0.195750008292531	0.170073246487143	0.173908637634808	0.173159540422114	0.195458014102276	0.219866656268646	0.216007992592467
Ornithorhynchus_anatinus	0.085758572415256	0.085758572415256	0.085758572415256	0.111413422248529	0.085758572415256	0.085758572415256	0.111413422248529	0.111413422248529	0.0791196766692455	0.085758572415256	0.111413422248529	0.085758572415256	7.77466704687671e-05	0.085758572415256	0.0675093523923667	0.000528153069306904	0.111413422248529	0.085758572415256	0.085758572415256	0.000469377414258644	0.085758572415256	0.111413422248529	0.111413422248529	0.085758572415256	0.085758572415256	0.111413422248529	0.085758572415256	0.111413422248529	0.085758572415256	0.0791196766692455	0.0791196766692455	0.085758572415256	0.00636267161550606	0.085758572415256	0.00993838697431829	0.111413422248529	0.111413422248529	0.111413422248529	0.111413422248529	0.085758572415256	0.085758572415256	0.085758572415256	0.085758572415256	0.00636267161550606	0.111413422248529	0.111413422248529	0.085758572415256	0.085758572415256	0.111413422248529
Pelomedusa_subrufa	0.979667195598547	0.115860452478209	0.11005961103503	0.766124517128047	0.777704638029403	0.059450854741703	0.96490431050282	0.95928632615922	0.9053429934249	0.793072113044992	1.01290335172569	0.00349261516998707	0.874708934003866	0.939564109293193	0.889979172421654	0.967480254975834	0.0719963278169963	0.764266658208252	0.0572157856123502	0.743421099929486	0.00307086251742924	0.994372626560561	0.95391451611789	0.733900711715787	0.00353100880540961	0.806730008960675	0.825034328949287	0.981581256334326	0.91032995164684	0.98735403362517	0.759619749560749	0.949500039366068	0.794853086132252	0.998176413328737	0.804965349884101	0.980524160858336	0.801853848081833	0.989554557238529	0.733715475008326	0.98790272565082	0.755001915387733	0.0631740413143955	0.759621284046902	0.0112610792536579	0.803024709474443	0.968377953095974	0.72732035051482	0.0424363729478297	0.0444008794331934
Plestiodon_egregius	0.733411788877056	0.522619430064927	0.089585963822801	0.572190831406681	0.00716003713732723	0.50725333246658	0.696136264336329	0.155403140629699	0.120188473521797	0.680407951817598	0.593599962769339	0.147433202278663	0.0732636254315351	0.53894930722085	0.739647274888012	0.755817887446369	0.0166616977954144	0.61851656924094	0.697457948974675	0.563447003003616	0.658797820481014	0.710303723014878	0.0819387721088045	0.0692342354287166	0.54204975563213	0.119818126653449	0.0836627995184845	0.148809989076267	0.58280093148471	0.0213544219220181	0.00230866382734729	0.722539255509989	0.120382547481786	0.689561195961969	0.558159233257888	0.151567946779122	0.545832987842363	0.000613163394166068	0.0880554688645241	0.084354132483882	0.737439383074666	0.0928377063479419	0.515385438487297	0.56602061468378	0.147498910494501	0.138552224446927	0.672718529317418	0.542221042749797	0.0910016108862951
Protopterus_dolloi	0.154151929518744	0.200513858998335	0.165189437626522	0.0402086833012024	0.145133752967872	0.148777803868737	0.0544003538348898	0.129646424734387	0.181217968487853	0.142224468647973	0.127389922878449	0.15588397367064	0.166800117546024	0.0324472380166966	0.161874018474232	0.0324472380166966	0.169747021209174	0.125657878726553	0.0191329577656552	0.0197792468003976	0.15588397367064	0.0544003538348898	0.165189437626522	0.139418007266616	0.0558163927666766	0.0215728260612231	0.156899859899301	0.124459695280185	0.0447092012378843	0.14145027240484	0.0544003538348898	0.0324472380166966	0.0356043325974122	0.0193956768854692	0.129015083621997	0.15588397367064	0.0324472380166966	0.14601438243822	0.143047052156302	2.21837549101304e-05	0.00540891232300419	0.0324472380166966	0.00115449364996826	0.0402086833012024	0.00280641967991025	0.147668738411673	0.00814894874690078	0.00996283434837039	0.147668738411673
Sceloporus_occidentalis	0.112414002092637	0.660809036610075	0.803227287395797	0.815197315379834	0.741672152211009	0.664960605638063	0.113502500532715	0.0925626122882431	0.732355739777423	0.568406334565367	0.791406564681002	0.102937370677196	0.820126358991362	0.0966499187370111	0.690262429547433	0.763019260205052	0.621681955818122	0.644258240788314	0.63674418806541	0.0352000734467326	0.799651051949389	0.0887068971040516	0.682726393153406	0.654153922517021	0.12082674179114	0.786206486702089	0.127702931022305	0.755699453469582	0.857986472185567	0.0928658359881554	0.648972247620513	0.620435382290502	0.861253066625048	0.856739332271685	0.104261505942924	0.0999992049738155	0.822900521804052	0.0982389290637958	0.117843297566221	0.586761027546296	0.667461169455557	0.668150904107333	0.704849576968159	0.671040290474069	0.590522828751421	0.844033414464571	0.618432420201966	0.651298008531566	0.831246646960209
Shinisaurus_crocodilurus	0.232229475857855	0.224096286905152	0.0267893527313635	0.274973510668243	9.03105405384057e-05	0.249277943111126	0.172910031481134	0.20567079218245	0.0287834267283079	0.000810840151042794	0.180422415893356	0.0215911008885675	0.227970387859917	0.274973510668243	0.0321802286403442	0.231299639656448	0.252093283556515	0.252607194907657	0.22691162735054	0.207782642872287	0.186781461012242	0.0115351905545651	0.224096286905152	0.249277943111126	0.208168139426781	0.252607194907657	0.208205254168959	0.274973510668243	0.22691162735054	0.0203009303115026	0.224945619907152	0.170003980531871	0.227693666363148	0.233386910374934	0.22691162735054	0.154020700310926	0.233386910374934	0.249277943111126	0.215638867429532	0.186781461012242	0.180422415893356	0.190771799872515	0.201729971144566	0.135131369140718	0.0128542002699664	0.177607075447968	0.188893311702079	0.249277943111126	0.268603361911109
Sphenodon_punctatus	0.102737028440258	0.00916196347526124	0.102737028440258	0.102737028440258	0.102737028440258	0.102737028440258	0.00425674277110955	0.0854854609363842	0.0783934331024219	0.0854854609363842	0.00153220034531349	0.126848780012971	0.0854854609363842	0.00627452113437469	0.102737028440258	0.102737028440258	0.0700466151485423	0.0783934331024219	0.00652759080880849	0.102737028440258	0.00552373467749307	0.102737028440258	0.0783934331024219	0.0854854609363842	0.102737028440258	0.0700466151485423	0.102737028440258	0.0854854609363842	0.102737028440258	0.102737028440258	0.0992207313359036	0.104230855016952	0.00425674277110955	2.69392651211109e-06	0.102737028440258	0.108847947155023	0.102737028440258	0.102737028440258	0.000490206877706951	0.0854854609363842	0.0854854609363842	0.0854854609363842	0.102737028440258	0.00977389424540856	0.00977389424540856	0.00425674277110955	0.0854854609363842	0.102737028440258	0.0854854609363842
Takydromus_tachydromoides	0.175341245387987	0.151749528146235	0.151749528146235	0.162240063768015	0.166643189974939	0.19302851844067	0.156582064738926	0.183324136186176	0.183681062907416	0.171727126320409	0.151749528146235	0.154560060749411	0.00715798092426554	0.0222692546777265	0.13537010235704	0.00807948179076151	0.179716231627687	0.180809978187612	0.150834081238204	0.139744185793141	0.19302851844067	0.170636109382983	0.177282218660846	0.16046380638537	0.0137302234090321	0.146571559504273	0.13537010235704	0.19302851844067	0.171727126320409	0.162705108262619	0.154448200305782	0.18698660091534	0.165711520240821	0.146433737894276	0.13537010235704	0.175341245387987	0.13537010235704	0.175341245387987	0.177195859120034	0.152831357565023	0.162318420117417	0.16046380638537	0.177195859120034	0.022714151686373	0.127059343828447	0.18698660091534	0.127059343828447	0.147269597522979	0.00169260424363034
Teratoscincus_keyserlingii	0.0844318193610856	0.0778956325916739	0.109689768343377	0.109689768343377	0.107334668320428	0.00978463225452355	0.0693547087608918	0.109689768343377	0.109689768343377	0.109689768343377	0.0844318193610856	0.109689768343377	0.109689768343377	0.0844318193610856	0.109689768343377	0.000182326542446158	0.00539705582750662	0.109689768343377	0.0844318193610856	0.0844318193610856	0.0844318193610856	0.0844318193610856	0.0844318193610856	0.0844318193610856	0.109689768343377	0.128993350764055	0.109689768343377	0.0844318193610856	0.107334668320428	0.109689768343377	0.1149828066299	0.109689768343377	0.0844318193610856	0.0844318193610856	0.00051998212291592	0.0844318193610856	0.109689768343377	0.0844318193610856	0.0844318193610856	0.0844318193610856	0.109689768343377	0.109689768343377	0.00673405374841166	0.0844318193610856	0.0844318193610856	0.109689768343377	0.109689768343377	0.0778956325916739	0.109689768343377
Typhlonectes_natans	0.195307018196209	0.0329464888836551	0.298257577281332	0.0292769878732286	0.330701626718423	0.271220869417089	0.238556824090475	0.298257577281332	0.271220869417089	0.241012938675536	0.330701626718423	0.271220869417089	0.271220869417089	0.298257577281332	0.271220869417089	0.271220869417089	0.216931921143342	0.216931921143342	0.238556824090475	0.238556824090475	0.242881804679901	0.264506707627034	0.271220869417089	0.0137687794262239	0.330701626718423	0.238556824090475	0.221256901732769	0.0332181208561632	0.298257577281332	0.216931921143342	0.298257577281332	0.216931921143342	0.0133409359977254	0.298257577281332	0.00118991191926793	0.273456988112628	0.271220869417089	0.242881804679901	0.279718120460136	0.0292769878732286	0.264506707627034	0.271220869417089	0.330701626718423	0.216931921143342	0.0292769878732286	0.242881804679901	0.216931921143342	0.216931921143342	0.271220869417089
Varanus_komodoensis	0.0661517431202999	0.0709902139522573	0.0709902139522573	0.000388655584935391	0.0709902139522573	0.0661517431202999	0.0709902139522573	0.000452109557986067	0.0527084531685656	0.0709902139522573	0.0661517431202999	0.0661517431202999	0.0661517431202999	0.0661517431202999	0.0661517431202999	0.0709902139522573	0.0661517431202999	0.0661517431202999	0.0661517431202999	0.0661517431202999	0.0661517431202999	0.0709902139522573	0.0709902139522573	0.0661517431202999	0.0709902139522573	0.0661517431202999	0.0661517431202999	0.0709902139522573	0.0661517431202999	0.0661517431202999	0.0709902139522573	0.0661517431202999	0.0709902139522573	0.0709902139522573	0.00474159813621177	0.0661517431202999	0.0661517431202999	0.0661517431202999	0.0709902139522573	0.000899460067993334	0.0709902139522573	0.0661517431202999	0.0709902139522573	0.0661517431202999	0.0661517431202999	0.0709902139522573	0.00474159813621177	0.0661517431202999	0.0661517431202999
Vidua_chalybeata	0.185767566074647	0.00881802389095666	0.14554377351667	0.130674706924967	0.185767566074647	0.18934431824937	0.167178658769148	0.14554377351667	0.162295129928031	0.00200663350055428	0.00866991515459795	0.205439703035621	0.185767566074647	0.14554377351667	0.162295129928031	0.0223403154776936	0.205439703035621	0.130674706924967	0.162295129928031	0.130674706924967	0.14554377351667	0.14554377351667	0.0313167530239033	0.162295129928031	0.185767566074647	0.162295129928031	0.00769795157224392	0.14554377351667	0.205439703035621	0.167178658769148	0.205439703035621	0.185767566074647	0.0221044293111833	0.14554377351667	0.00155892440921082	0.03597194604097	0.212950882602538	0.163377097460885	0.185767566074647	0.162295129928031	0.0353563833279695	0.0101639620326164	0.162295129928031	0.00769795157224392	0.000638073102568626	0.000677885481821483	0.164317847496093	0.0313167530239033	0.00341555014744562
Xenopus_laevis	0.110759622491403	0.160844438352852	0.0852553212567776	0.120270899630097	0.130022165533386	0.110759622491403	0.117352934765654	0.100662175741038	0.012423449601523	0.151189028306745	0.0171086295175554	0.0995929308728619	0.151189028306745	0.0995929308728619	0.120270899630097	0.012423449601523	0.116069030225299	0.150889920495534	0.110759622491403	0.13091856934316	0.00632533398532704	0.151189028306745	0.154538129405001	0.0852553212567776	0.160844438352852	0.0852553212567776	0.120270899630097	0.0852553212567776	0.150889920495534	0.012423449601523	0.150889920495534	0.0819274750401383	0.110759622491403	0.154538129405001	0.150889920495534	0.154538129405001	0.0819274750401383	0.13091856934316	0.123195835265836	0.110759622491403	0.0995929308728619	0.000170423008863927	0.0159357409399364	0.110759622491403	0.150889920495534	0.0995929308728619	0.150889920495534	0.160844438352852	0.0819274750401383
[truncated: 51 more columns]
