# Supplementary material for: Measuring inferential importance of taxa using taxon influence indices
Source: Ecol Evol. 2018 Apr 3;8(9):4484–94. doi: 10.1002/ece3.3941 (PMC5938459; doi:10.1002/ece3.3941)
Supplement: Supplementary file 3 [file ECE3-8-4484-s003.r]

##Plot generator for generating TII graphical summary
##based on tii.matrix file provided in .csv format.
##with ntaxa rows and n.iters columns of tii values.
##Function also provides by-taxon medians and interquartile ranges.
##by John S. S. Denton and Eric W. Goolsby, for Denton & Goolsby

plot.gen <- function(tii.matrix=NULL, n.iters=NULL) {

	tii.matrix <- read.table(paste(tii.matrix), sep=",", row.names=1)

	nom <- rownames(tii.matrix)
	colnames(tii.matrix) <- seq(1:n.iters)

	xc <- as.data.frame(cbind(c(t(tii.matrix)), 
			rep(nom, each=n.iters)), stringAsFactors=F)
	meds <- with(xc, reorder(xc$V2, -as.numeric(as.character(xc$V1)), median))

	par(mar=c(8,5,0.5,0.5))

	boxplot(as.numeric(as.character(xc$V1)) ~ meds, data = xc, 
			las=2, col="lightgray", pars=list(xlab="Taxa", 
			ylab="Taxon Influence Index", cex=0.75, cex.axis=0.65, outcex=0.5, 
					pch=16, outcol="black"))
	
	mds <- apply(tii.matrix, 1, median)
	iqr <- apply(tii.matrix, 1, IQR)
	
	return(list(medians = mds, iqr = iqr))
		
}
