# Supplementary material for: Measuring inferential importance of taxa using taxon influence indices
Source: Ecol Evol. 2018 Apr 3;8(9):4484–94. doi: 10.1002/ece3.3941 (PMC5938459; doi:10.1002/ece3.3941)
Supplement: Supplementary file 4 [file ECE3-8-4484-s004.R]

prep.tii.calc <- function(treelist, taxnames, full.trees, burnin) {

##Remove burnin prior to calculations for fulltree, pruned trees.
##tmp for full trees removing burnin, but preserving overall trees for burnin later:

	full.trees.tmp <- full.trees[-(1:round(burnin*length(fulltree)))]
  	w.full <- calc.weights(full.trees.tmp, use.edge.length=FALSE)
  	w.full <- cbind(w.full$weights, w.full$trees)
  
	tii.vals <- matrix(NA, nrow=length(taxnames), ncol=1, dimnames=list(taxnames))
	rfs.tmp <- matrix(NA, nrow=nrow(w.full), ncol=length(treelist))

	t.tax.i.list <- d.priori.list <- ftdi.list <- d.post.list <- vector(mode = "list",length = length(treelist))

##Weights and trees with taxa dropped before:
	for (i in 1:length(treelist)) {
    	print(i)
    	t.tax.i.list[[i]] <- read.nexus(treelist[i])
    	t.tax.i.list[[i]] <- lapply(t.tax.i.list[[i]], drop.tip, "")
    	class(t.tax.i.list[[i]]) <- "multiPhylo"
    	d.priori.list[[i]] <- t.tax.i.list[[i]][-(1:round(burnin*length(t.tax.i.list[[i]])))]
    	d.priori.list[[i]] <- calc.weights(d.priori.list[[i]], use.edge.length=FALSE)
    	d.priori.list[[i]] <- cbind(d.priori.list[[i]]$weights, d.priori.list[[i]]$trees)
    
##Weights and trees from full tree with individual taxa dropped after:
		ftdi.list[[i]] <- lapply(full.trees, drop.tip, taxnames[i])
		class(ftdi.list[[i]]) <- "multiPhylo"
		d.post.list[[i]] <- ftdi.list[[i]][-(1:round(burnin*length(ftdi.list[[i]])))]
		d.post.list[[i]] <- calc.weights(d.post.list[[i]], use.edge.length=FALSE)
		d.post.list[[i]] <- cbind(d.post.list[[i]]$weights, d.post.list[[i]]$trees)
  	}

##d.priori.i and d.post.i are the post burn-in tree lists.

  list(w.full = w.full, tii.vals = tii.vals, rfs.tmp = rfs.tmp, t.tax.i.list = t.tax.i.list,
       d.priori.list = d.priori.list, ftdi.list = ftdi.list, d.post.list = d.post.list)

}


other.args <- prep.tii.calc(treelist = miltrees, taxnames = nom, full.trees = fulltree, burnin = burnin)


	##rfs.tmp.i <- other.args[["rfs.tmp"]]
	##tii.vals.i <- other.args[["tii.vals"]]
	##t.tax.i.i <- other.args[["t.tax.i.list"]][[1]]
	 ## 	  d.priori.i <- other.args[["d.priori.list"]][[1]]
	 ## 	  ftdi.i <- other.args[["ftdi.list"]][[1]]
	 ## 	  d.post.i <- other.args[["d.post.list"]][[1]]
	
