# Supplementary material for: Measuring inferential importance of taxa using taxon influence indices
Source: Ecol Evol. 2018 Apr 3;8(9):4484–94. doi: 10.1002/ece3.3941 (PMC5938459; doi:10.1002/ece3.3941)
Supplement: Supplementary file 5 [file ECE3-8-4484-s005.r]

##Desktop-based function for generating pruned datasets for TII analysis
##via a multicore machine.
##John S. S. Denton and Eric W. Goolsby, for Denton & Goolsby

require(ape, quiet=TRUE)
require(stringr, quiet=TRUE)
require(foreach, quiet=TRUE)
require(doParallel, quiet=TRUE)

##System info:

	ncores <- detectCores()
	os <- Sys.info()[[1]]

	if (ncores == 1) {
		stop("Your system has 1 core. Please run on a multicore machine.")
		} else {
		message(paste("Your system has", ncores, "cores. TII uses", ceiling(ncores/3),
					"cores by default.", sep=" "))
		}

prune <- function(file, mbb, outgroup, burnin=NULL, data.type=NULL) {


##Import NEXUS file and template mrbayes block (mbb):

	d <- read.nexus.data(as.character(file))
	nom <- sort(names(d)[-sapply(outgroup,function(X) grep(X,names(d)))])		
	mbb <- readLines(as.character(mbb), warn=FALSE)


##Write pruned datasets and associated mbbs that exclude pruned taxa from constraint:

	for (i in nom) {
		d.tmp <- read.nexus.data(as.character(file))
		mbb.tmp <- mbb
		nom.i <- nom[-which(nom == i)]
		mbb.tmp[3] <- paste("\tconstraint ingroup =", 
							paste(nom.i, collapse=" "), ";", sep= " ")
		d.tmp[i] <- NULL
		writeLines(mbb.tmp, con=paste("minus", i, "mbb", sep=""))
		write.nexus.data(d.tmp, file=paste("minus", i, ".nex", sep=""), 
							interleaved=FALSE)
		}

	nex <- list.files(pattern="minus.*.nex")
	mbl <- list.files(pattern="minus.*mbb")

	if (length(nex) != length(mbl)) stop("mbb and nex are not the same length.")

		for (i in 1:length(nex)) {
			tmp1 <- readLines(nex[i])
			tmp2 <- readLines(mbl[i])
			tmp <- c(tmp1, tmp2)
			writeLines(tmp, con=as.character(nex[i]))
			tmp3 <- readLines(nex[i])
		if (data.type == "standard") {
				tmp3 <- str_replace(tmp3, toupper("datatype=dna"), 
						toupper("datatype=standard")) 
					writeLines(tmp3, con=as.character(nex[i])) 
					} else {
				
			writeLines(tmp3, con=as.character(nex[i]))
			
			}


##Run mrbayes:

	if (os == "Darwin") {
		message("Analyzing full tree...")
		system(paste("mb", file, sep=" "))
			} else {
				message("Analyzing full tree...")
				system(paste("mrbayes_x64.exe", file, sep=" "))
			}

##Rename full output to avoid downstream clustering.
##Run each of the pruned datasets using parallel loop.

	fulltree <- read.nexus(list.files(pattern="\\.t$"))
	fulltree <- fulltree[-(1:round(burnin*length(fulltree)))]
	file.rename(list.files(pattern="\\.t$"), 
					paste(file, ".t_alltaxa", sep=""))

	to.run <- list.files(pattern="^minus[A-Z].*\\.nex$")

	clust <- makeCluster(ceiling(ncores/3))
	registerDoParallel(clust)
	message("Running multicore implementation on pruned datasets...")
	
		foreach(i=1:length(to.run)) %dopar% {
			if (os == "Darwin") {
				system(paste("mb", to.run[i], sep=" "), ignore.stdout=TRUE)
				} else {
					system(paste("mrbayes_x64.exe", to.run[i], sep=" "))
					}
				}

		stopImplicitCluster()

##Save values for other functions as output and in buffer for immediate loading:
	save(nom, fulltree, miltrees, file="pruned.Rdata")
	
	return(list(nom=nom, fulltree=fulltree, miltrees=miltrees))

}
