# Supplementary material for: Measuring inferential importance of taxa using taxon influence indices
Source: Ecol Evol. 2018 Apr 3;8(9):4484–94. doi: 10.1002/ece3.3941 (PMC5938459; doi:10.1002/ece3.3941)
Supplement: Supplementary file 6 [file ECE3-8-4484-s006.R]

##Resampling of TII values to estimate medians.
##Script by John S. S. Denton to accompany Denton & Goolsby

##Set parameters for analysis postprocessing, once the run has been conducted
##NOTE: Recommended to run from R in terminal environment, not RGUI or RStudio. 
##mclapply() forking is a known issue with the GUI.

##Need to use a recent version of macOS, > Mavericks (10.9.x). Mavericks produced errors
##in the parallelization, related to long vectors. 
##Need recent version of R (3.4.x).

##Files presented below are examples from Tullimonstrum analysis (Figs 4, 5).

source("tree_collapser.R")
source("tii_calc.r")
library(phangorn)           ##Need development version (not CRAN), plus ape 5.0
library(ape)
library(stringr)


outgroup <- "Hemichordata"
burnin <- 0.5
n.iters <- 100
ncores <- parallel:::detectCores()/2

d <- read.nexus.data(as.character("tully.nex"))
nom <- sort(names(d)[-which(names(d) == outgroup)])

miltrees <- list.files(pattern="^minus[A-Z].*\\.t$")
fulltree <- read.nexus("tully.nex.t_alltaxa")
iters <- 1:n.iters


tii.rep <- parallel:::mclapply(iters, tii.calc, other.args=other.args, mc.cores=ncores)
