# Supplementary material for: Measuring inferential importance of taxa using taxon influence indices
Source: Ecol Evol. 2018 Apr 3;8(9):4484–94. doi: 10.1002/ece3.3941 (PMC5938459; doi:10.1002/ece3.3941)
Supplement: Supplementary file 7 [file ECE3-8-4484-s007.R]

##Taxon influence index (TII) calculation.
##Function by John S. S. Denton and Eric W. Goolsby
##accompanying Denton & Goolsby

tii.calc <- function(treelist, taxnames, full.trees, outgroup=NULL, burnin=NULL, 
                     other.args, ...) {

require(phangorn)
require(ape)

w.full <- other.args[["treelist"]]
tii.vals <- other.args[["tii.vals"]]
rfs.tmp <- other.args[["rfs.tmp"]]
  
for (i in 1:length(treelist)) {		
	t.tax.i <- other.args[["t.tax.i.list"]][[i]]
	d.priori <- other.args[["d.priori.list"]][[i]]
	ftdi <- other.args[["ftdi.list"]][[i]]
	d.post <- other.args[["d.post.list"]][[i]]
	  	  
##Sample the two with lengths equal to min length:
	full.index <- sample(nrow(d.post), min(length(d.post[,1]), length(d.priori[,1])), 
					replace=FALSE, prob=as.numeric(d.post[,1]))
	full.vals <- d.post[full.index,]
				
	i.index <- sample(nrow(d.priori), min(length(d.post[,1]), length(d.priori[,1])), 
						replace=FALSE, prob=as.numeric(d.priori[,1]))
	i.vals <- d.priori[i.index,]
				
##Calculate sum(w1 * w2 * [aSPR(T1,T2) / |MAST|]) 
##for subsample of trees from posterior.

	tmp1.root <- lapply(full.vals[,2], root, outgroup=outgroup, resolve.root=TRUE)
	class(tmp1.root) <- "multiPhylo"
	tmp2.root <- lapply(i.vals[,2], root, outgroup=outgroup, resolve.root=TRUE)
	class(tmp2.root) <- "multiPhylo"

	spr.list <- mapply(SPR.dist, tmp1.root, tmp2.root)
	prob.list <- mapply(prod, as.numeric(full.vals[,1][[1]]), 
							as.numeric(i.vals[,1][[1]]))
	mast.n.list <- mapply(function(x,y) {length(mast(x,y, tree=FALSE))},  
							tmp1.root, tmp2.root)

	vec.short <- as.numeric((spr.list*prob.list)/mast.n.list)

		tmp.pl <- rep(NA, length(rfs.tmp[,i]) - length(vec.short))
		tmp.pl <- c(vec.short, tmp.pl)
		rfs.tmp[,i] <- tmp.pl

		tii.vals[i] <- sum(na.omit(rfs.tmp[,i]))
	
	}

return(list(tii.i = tii.vals))

}
