# Supplementary material for: Measuring inferential importance of taxa using taxon influence indices
Source: Ecol Evol. 2018 Apr 3;8(9):4484–94. doi: 10.1002/ece3.3941 (PMC5938459; doi:10.1002/ece3.3941)
Supplement: Supplementary file 8 [file ECE3-8-4484-s008.R]

##Tree collapser functions by Eric W. Goolsby
##for Denton & Goolsby, Biology Letters

make.unified.newick <- function(tree,use.edge.length = TRUE)
{
  tree <- reorder(tree,"postorder")
  len <- tree$edge.length
  nspecies <- length(tree$tip.label)
  Nnode <- tree$Nnode
  node_names <- c(tree$tip.label,rep(NA,Nnode))
  anc_name <- rep(list(character()),nspecies+Nnode)
  anc_name[1:nspecies] <- as.list(tree$tip.label)
  
  old_anc <- tree$edge[1,1]
  nedge <- length(tree$edge.length)
  
  for(i in 1:nedge)
  {
    if(tree$edge[i,1]!=old_anc)
    {
      anc_name[[old_anc]] <- paste("(",paste(anc_name[[old_anc]],collapse=","),")",sep="")
    }
    child_node <- tree$edge[i,2]
    child_name <- 
      if(use.edge.length) paste(anc_name[child_node],":",len[i],sep="",collapse="") else anc_name[child_node]
        
    anc_name[[child_node]]
    anc_name[[tree$edge[i,1]]] <- sort(c(anc_name[[tree$edge[i,1]]],child_name[[1]]))
    old_anc <- tree$edge[i,1]
  }
  anc_name[[old_anc]] <- paste("(",paste(sort(anc_name[[old_anc]]),collapse=","),");",sep="")
  return(anc_name[[old_anc]])
}

calc.weights <- function(trees,use.edge.length = TRUE)
{
  tree_newicks <- sapply(X = trees,FUN = make.unified.newick,use.edge.length = use.edge.length)
  unique_trees <- unique(tree_newicks)
  unique_tree_index <- match(unique_trees,tree_newicks)
  counts <- rep(0,length(unique_trees))
  for(i in 1:length(unique_trees))
  {
    counts[i] <- sum(tree_newicks==unique_trees[i])
  }
  list(trees=trees[unique_tree_index],weights=counts/sum(counts))
}

find.unique.mimic <- function(trees,use.edge.length = TRUE)
{
  tree_newicks <- sapply(X = trees,FUN = make.unified.newick,use.edge.length = use.edge.length)
  unique_trees <- unique(tree_newicks)
  backward_index <- match(tree_newicks,unique_trees)
  ind <- rep(0,length(unique_trees))
  iter <- 1
  ind[1] <- 1
  for(i in 2:length(tree_newicks))
  {
    if(!(tree_newicks[i] %in% tree_newicks[1:(i-1)])) iter <- iter + 1
    ind[i] <- if(is.na(match(tree_newicks[i],tree_newicks[1:(i-1)]))) iter else ind[match(tree_newicks[i],tree_newicks[1:(i-1)])]
  }
  factor(ind)
}
