# Supplementary material for: Measuring inferential importance of taxa using taxon influence indices
Source: Ecol Evol. 2018 Apr 3;8(9):4484–94. doi: 10.1002/ece3.3941 (PMC5938459; doi:10.1002/ece3.3941)
Supplement: Supplementary file 9 [file ECE3-8-4484-s009.csv]

Anaspida	3.76E-05	3.78E-05	3.76E-05	3.76E-05	3.76E-05	3.76E-05	3.77E-05	3.75E-05	3.76E-05	3.76E-05	3.77E-05	3.78E-05	3.76E-05	3.76E-05	3.76E-05	3.77E-05	3.75E-05	3.74E-05	7.51E-05	3.76E-05	3.76E-05	3.77E-05	3.75E-05	3.77E-05	3.75E-05	3.76E-05	3.77E-05	3.77E-05	3.76E-05	3.77E-05	3.77E-05	3.76E-05	3.76E-05	3.76E-05	3.77E-05	3.75E-05	3.76E-05	3.77E-05	3.77E-05	3.76E-05	3.77E-05	3.76E-05	3.76E-05	3.76E-05	3.76E-05	3.77E-05	3.75E-05	3.77E-05	3.76E-05
Arandaspida	3.31E-05	3.33E-05	3.32E-05	3.31E-05	3.33E-05	6.65E-05	3.33E-05	3.33E-05	3.32E-05	3.33E-05	3.32E-05	3.32E-05	3.31E-05	3.33E-05	3.33E-05	3.33E-05	3.33E-05	3.34E-05	3.33E-05	3.32E-05	3.32E-05	3.32E-05	3.33E-05	3.32E-05	3.32E-05	3.33E-05	3.32E-05	3.32E-05	3.33E-05	3.33E-05	3.32E-05	3.33E-05	3.33E-05	3.32E-05	3.32E-05	3.33E-05	3.32E-05	3.33E-05	3.31E-05	3.31E-05	3.33E-05	3.32E-05	3.33E-05	3.32E-05	3.33E-05	3.32E-05	3.32E-05	3.32E-05	3.33E-05
Astraspis	3.35E-05	3.34E-05	3.33E-05	3.36E-05	3.34E-05	3.36E-05	3.34E-05	3.35E-05	3.35E-05	3.35E-05	3.35E-05	3.34E-05	3.35E-05	3.34E-05	3.33E-05	3.34E-05	3.33E-05	3.35E-05	3.35E-05	3.35E-05	3.35E-05	3.35E-05	3.35E-05	3.36E-05	3.36E-05	3.35E-05	3.35E-05	3.35E-05	3.36E-05	3.35E-05	0.000134203	3.34E-05	3.36E-05	3.36E-05	3.33E-05	3.33E-05	3.35E-05	3.35E-05	3.35E-05	3.35E-05	3.33E-05	3.34E-05	3.34E-05	3.35E-05	3.35E-05	3.34E-05	3.34E-05	3.35E-05	3.34E-05
Cephalochordata	3.18E-05	3.16E-05	3.17E-05	3.18E-05	3.18E-05	3.18E-05	3.19E-05	3.18E-05	3.17E-05	3.16E-05	3.17E-05	3.18E-05	3.19E-05	3.17E-05	3.18E-05	3.18E-05	3.18E-05	3.17E-05	3.17E-05	6.34E-05	3.18E-05	3.18E-05	3.18E-05	6.36E-05	3.18E-05	3.18E-05	3.17E-05	3.17E-05	3.18E-05	3.16E-05	3.17E-05	3.19E-05	3.17E-05	3.16E-05	3.17E-05	3.18E-05	3.18E-05	3.19E-05	3.18E-05	3.17E-05	3.18E-05	3.18E-05	3.18E-05	3.16E-05	3.17E-05	3.17E-05	6.34E-05	3.18E-05	3.18E-05
Euconodonta	2.76E-05	2.76E-05	2.76E-05	2.77E-05	2.75E-05	2.77E-05	2.76E-05	2.76E-05	2.76E-05	2.76E-05	2.77E-05	5.53E-05	2.77E-05	2.76E-05	2.77E-05	2.77E-05	2.77E-05	2.76E-05	2.77E-05	2.77E-05	2.76E-05	2.76E-05	2.77E-05	5.51E-05	2.76E-05	2.76E-05	8.29E-05	2.78E-05	2.77E-05	2.76E-05	2.76E-05	2.77E-05	2.77E-05	2.76E-05	2.76E-05	2.77E-05	2.75E-05	2.77E-05	2.76E-05	2.76E-05	5.51E-05	2.78E-05	5.53E-05	2.77E-05	2.77E-05	2.77E-05	2.77E-05	2.78E-05	2.76E-05
Euphanerops	6.76E-05	3.38E-05	3.37E-05	3.38E-05	3.39E-05	3.38E-05	3.37E-05	6.74E-05	3.38E-05	3.39E-05	3.38E-05	3.39E-05	3.39E-05	3.38E-05	3.38E-05	3.38E-05	3.37E-05	3.38E-05	3.38E-05	3.37E-05	3.38E-05	3.39E-05	3.38E-05	3.38E-05	3.38E-05	3.37E-05	3.39E-05	3.38E-05	3.39E-05	6.74E-05	3.38E-05	3.38E-05	3.38E-05	3.40E-05	3.38E-05	6.77E-05	3.39E-05	3.39E-05	6.78E-05	3.37E-05	3.38E-05	3.37E-05	3.37E-05	3.37E-05	3.38E-05	3.38E-05	3.38E-05	3.38E-05	3.39E-05
Galeaspida	3.58E-05	3.57E-05	3.58E-05	3.57E-05	3.58E-05	3.58E-05	3.55E-05	3.57E-05	3.58E-05	3.57E-05	3.58E-05	3.56E-05	3.58E-05	3.58E-05	3.58E-05	3.57E-05	3.57E-05	3.57E-05	3.58E-05	7.16E-05	3.56E-05	3.58E-05	3.57E-05	3.57E-05	3.57E-05	3.59E-05	3.56E-05	3.57E-05	3.56E-05	3.58E-05	3.57E-05	3.58E-05	3.58E-05	3.57E-05	3.57E-05	3.56E-05	3.57E-05	3.58E-05	3.57E-05	3.59E-05	3.58E-05	3.57E-05	3.59E-05	3.58E-05	3.57E-05	3.60E-05	3.58E-05	3.57E-05	3.58E-05
Gilpichthys	3.16E-05	3.16E-05	3.15E-05	3.15E-05	3.16E-05	3.16E-05	3.16E-05	3.15E-05	3.15E-05	3.15E-05	3.16E-05	3.16E-05	3.16E-05	3.16E-05	3.15E-05	3.15E-05	3.17E-05	3.16E-05	3.15E-05	3.16E-05	3.16E-05	3.16E-05	6.32E-05	3.15E-05	3.16E-05	3.15E-05	3.17E-05	3.16E-05	3.16E-05	3.16E-05	3.16E-05	3.16E-05	6.35E-05	3.15E-05	3.16E-05	3.15E-05	3.16E-05	3.15E-05	3.16E-05	3.16E-05	3.16E-05	3.17E-05	3.16E-05	6.32E-05	3.17E-05	3.16E-05	3.17E-05	3.15E-05	0.000126249
Gnathostomata	3.43E-05	3.43E-05	3.43E-05	3.42E-05	3.43E-05	3.42E-05	3.42E-05	3.44E-05	3.43E-05	3.44E-05	3.43E-05	3.44E-05	3.42E-05	3.43E-05	3.44E-05	3.42E-05	3.44E-05	3.42E-05	3.44E-05	3.43E-05	3.43E-05	3.45E-05	3.43E-05	3.42E-05	3.44E-05	3.43E-05	3.43E-05	3.43E-05	3.42E-05	3.44E-05	3.43E-05	3.44E-05	3.44E-05	3.44E-05	3.44E-05	3.43E-05	3.43E-05	3.43E-05	3.43E-05	3.43E-05	3.43E-05	3.44E-05	3.41E-05	3.43E-05	3.43E-05	3.43E-05	3.43E-05	3.43E-05	3.42E-05
Haikouichthys	3.11E-05	3.09E-05	3.10E-05	3.10E-05	3.10E-05	3.11E-05	3.10E-05	6.21E-05	3.10E-05	3.11E-05	3.10E-05	3.10E-05	3.10E-05	3.11E-05	3.10E-05	3.09E-05	3.11E-05	3.10E-05	3.11E-05	3.10E-05	3.09E-05	3.08E-05	3.10E-05	3.10E-05	3.09E-05	3.10E-05	3.11E-05	3.09E-05	3.09E-05	3.11E-05	3.11E-05	3.10E-05	3.10E-05	3.10E-05	3.10E-05	3.11E-05	3.10E-05	3.09E-05	3.09E-05	3.11E-05	3.10E-05	3.10E-05	3.10E-05	3.10E-05	3.10E-05	3.10E-05	3.09E-05	3.10E-05	3.09E-05
Heterostraci	3.40E-05	3.41E-05	3.42E-05	3.43E-05	3.43E-05	3.42E-05	6.83E-05	3.42E-05	3.41E-05	3.42E-05	6.84E-05	3.43E-05	3.42E-05	3.42E-05	3.42E-05	3.42E-05	3.43E-05	3.41E-05	3.41E-05	3.41E-05	3.41E-05	3.41E-05	3.42E-05	3.43E-05	3.42E-05	3.42E-05	3.42E-05	3.43E-05	3.42E-05	3.42E-05	3.41E-05	3.42E-05	6.85E-05	3.42E-05	3.43E-05	3.42E-05	3.42E-05	3.41E-05	3.41E-05	3.42E-05	3.42E-05	3.42E-05	3.41E-05	3.43E-05	3.42E-05	3.43E-05	3.42E-05	3.42E-05	3.42E-05
Jamoytius	3.52E-05	3.52E-05	3.52E-05	3.53E-05	3.52E-05	3.52E-05	3.51E-05	3.51E-05	3.52E-05	3.52E-05	3.53E-05	3.51E-05	3.52E-05	3.52E-05	3.52E-05	3.51E-05	3.51E-05	3.52E-05	3.52E-05	3.52E-05	3.50E-05	3.50E-05	3.51E-05	3.52E-05	3.53E-05	3.51E-05	3.52E-05	3.52E-05	3.51E-05	3.51E-05	3.52E-05	3.52E-05	3.50E-05	3.51E-05	3.53E-05	3.52E-05	3.52E-05	3.52E-05	3.53E-05	3.52E-05	3.52E-05	3.50E-05	3.51E-05	7.03E-05	3.51E-05	3.52E-05	3.52E-05	3.51E-05	3.51E-05
Loganellia	3.45E-05	3.45E-05	3.44E-05	3.47E-05	3.44E-05	3.44E-05	3.43E-05	3.43E-05	3.44E-05	3.44E-05	3.44E-05	3.46E-05	3.45E-05	3.44E-05	3.45E-05	3.45E-05	3.45E-05	3.45E-05	3.43E-05	3.45E-05	3.44E-05	3.45E-05	3.45E-05	3.44E-05	3.45E-05	3.44E-05	3.45E-05	3.43E-05	3.44E-05	3.44E-05	3.44E-05	3.45E-05	3.43E-05	3.44E-05	3.44E-05	3.44E-05	3.45E-05	3.45E-05	3.44E-05	3.44E-05	3.44E-05	3.45E-05	3.45E-05	3.45E-05	3.46E-05	3.44E-05	3.45E-05	3.45E-05	3.44E-05
Mayomyzon	3.15E-05	3.16E-05	3.15E-05	3.15E-05	3.14E-05	3.16E-05	3.16E-05	3.15E-05	3.16E-05	3.16E-05	3.17E-05	3.17E-05	3.15E-05	0.000221505	3.16E-05	3.14E-05	3.16E-05	3.16E-05	3.14E-05	3.17E-05	3.16E-05	3.16E-05	3.16E-05	3.16E-05	3.14E-05	3.17E-05	3.15E-05	3.17E-05	3.16E-05	3.17E-05	3.15E-05	3.16E-05	3.16E-05	3.14E-05	3.16E-05	3.15E-05	3.16E-05	3.15E-05	3.16E-05	3.16E-05	3.15E-05	3.15E-05	3.16E-05	3.17E-05	6.34E-05	3.16E-05	3.14E-05	3.16E-05	3.16E-05
Mesomyzon	3.35E-05	3.35E-05	3.35E-05	3.34E-05	3.35E-05	3.35E-05	3.35E-05	6.68E-05	3.36E-05	3.36E-05	3.35E-05	3.35E-05	3.35E-05	3.36E-05	3.35E-05	3.35E-05	3.34E-05	3.34E-05	3.36E-05	3.35E-05	3.35E-05	3.34E-05	3.34E-05	3.35E-05	3.36E-05	3.35E-05	3.35E-05	3.34E-05	3.35E-05	3.35E-05	3.35E-05	3.34E-05	3.34E-05	3.35E-05	3.34E-05	3.36E-05	3.36E-05	3.36E-05	3.34E-05	3.35E-05	3.34E-05	3.35E-05	3.34E-05	3.35E-05	3.35E-05	3.35E-05	6.70E-05	3.35E-05	3.35E-05
Metaspriggina	3.04E-05	3.03E-05	3.01E-05	3.02E-05	3.03E-05	3.02E-05	3.03E-05	3.02E-05	3.02E-05	3.03E-05	3.03E-05	3.02E-05	3.03E-05	3.02E-05	3.03E-05	3.03E-05	3.02E-05	3.02E-05	6.02E-05	3.03E-05	3.02E-05	3.03E-05	3.02E-05	3.02E-05	3.02E-05	3.03E-05	3.01E-05	3.01E-05	3.03E-05	3.02E-05	3.03E-05	3.02E-05	3.03E-05	3.02E-05	3.01E-05	3.02E-05	3.03E-05	0.000181655	3.03E-05	3.02E-05	3.02E-05	3.02E-05	3.03E-05	3.02E-05	3.02E-05	3.03E-05	3.04E-05	3.02E-05	3.03E-05
Myllokunmingia	3.04E-05	3.05E-05	3.03E-05	3.03E-05	3.04E-05	3.04E-05	3.04E-05	3.04E-05	3.03E-05	3.03E-05	3.04E-05	3.04E-05	3.04E-05	3.03E-05	3.03E-05	3.04E-05	3.05E-05	3.03E-05	3.04E-05	3.05E-05	3.04E-05	3.04E-05	3.04E-05	3.04E-05	3.04E-05	3.03E-05	3.04E-05	3.03E-05	3.04E-05	3.04E-05	3.05E-05	3.05E-05	3.04E-05	3.04E-05	3.03E-05	3.04E-05	3.04E-05	3.06E-05	3.04E-05	3.04E-05	3.04E-05	6.09E-05	3.04E-05	3.03E-05	3.04E-05	3.05E-05	3.05E-05	3.04E-05	3.05E-05
Myxinikela	3.27E-05	3.24E-05	3.26E-05	3.26E-05	3.26E-05	3.26E-05	3.27E-05	3.26E-05	3.26E-05	3.26E-05	3.26E-05	3.26E-05	3.26E-05	3.27E-05	0.000130028	3.26E-05	3.26E-05	3.26E-05	3.25E-05	3.25E-05	3.26E-05	3.26E-05	3.28E-05	3.26E-05	3.27E-05	3.26E-05	3.26E-05	3.26E-05	3.26E-05	3.26E-05	3.27E-05	3.25E-05	3.26E-05	3.25E-05	3.27E-05	3.25E-05	3.27E-05	3.25E-05	3.26E-05	3.26E-05	3.27E-05	3.26E-05	3.26E-05	3.26E-05	3.27E-05	3.25E-05	3.27E-05	3.25E-05	3.26E-05
Myxinoidea	3.34E-05	3.36E-05	3.35E-05	3.36E-05	3.35E-05	3.34E-05	3.33E-05	3.34E-05	3.33E-05	3.34E-05	3.33E-05	3.36E-05	3.34E-05	3.33E-05	3.35E-05	3.34E-05	3.34E-05	3.34E-05	3.35E-05	3.35E-05	3.35E-05	3.36E-05	6.69E-05	3.34E-05	3.34E-05	3.33E-05	3.35E-05	3.34E-05	3.35E-05	3.34E-05	3.35E-05	3.35E-05	3.34E-05	3.36E-05	3.36E-05	3.34E-05	3.36E-05	3.34E-05	3.36E-05	3.33E-05	3.34E-05	3.35E-05	3.35E-05	3.34E-05	3.34E-05	3.35E-05	3.35E-05	3.34E-05	3.37E-05
Osteostraci	3.99E-05	3.98E-05	4.00E-05	3.99E-05	3.98E-05	3.99E-05	3.98E-05	3.97E-05	3.99E-05	3.99E-05	3.99E-05	3.99E-05	3.98E-05	3.97E-05	3.99E-05	3.98E-05	3.98E-05	3.98E-05	3.99E-05	3.99E-05	3.97E-05	3.99E-05	3.98E-05	3.97E-05	3.97E-05	3.98E-05	3.98E-05	4.00E-05	3.98E-05	4.00E-05	3.97E-05	3.98E-05	3.99E-05	3.98E-05	3.98E-05	3.98E-05	3.98E-05	3.99E-05	4.00E-05	3.99E-05	3.98E-05	4.00E-05	4.00E-05	3.98E-05	3.97E-05	3.98E-05	7.96E-05	3.99E-05	4.01E-05
Petromyzontida	3.49E-05	3.49E-05	3.49E-05	3.49E-05	3.49E-05	3.49E-05	3.48E-05	3.48E-05	3.47E-05	3.48E-05	3.49E-05	3.48E-05	3.49E-05	3.47E-05	3.48E-05	3.48E-05	3.50E-05	3.47E-05	3.48E-05	3.50E-05	3.50E-05	3.49E-05	3.48E-05	3.49E-05	3.49E-05	3.49E-05	3.48E-05	3.48E-05	3.50E-05	3.50E-05	3.49E-05	3.48E-05	3.48E-05	3.48E-05	3.48E-05	3.50E-05	3.48E-05	3.49E-05	3.49E-05	3.48E-05	3.48E-05	3.48E-05	3.48E-05	3.47E-05	3.49E-05	3.48E-05	3.49E-05	3.48E-05	3.50E-05
Pikaia	3.45E-05	3.44E-05	3.45E-05	3.45E-05	3.45E-05	3.46E-05	3.45E-05	3.44E-05	3.45E-05	3.44E-05	3.44E-05	3.45E-05	3.44E-05	3.46E-05	3.44E-05	3.43E-05	3.45E-05	3.44E-05	3.44E-05	3.45E-05	3.44E-05	3.44E-05	3.45E-05	3.45E-05	3.45E-05	3.44E-05	3.46E-05	3.44E-05	3.45E-05	3.44E-05	3.45E-05	3.45E-05	3.45E-05	3.44E-05	3.44E-05	3.45E-05	3.43E-05	3.45E-05	3.45E-05	3.44E-05	3.44E-05	3.44E-05	3.44E-05	3.43E-05	3.44E-05	3.43E-05	3.44E-05	3.44E-05	3.45E-05
Pipiscius	3.14E-05	3.14E-05	3.12E-05	9.43E-05	3.14E-05	3.14E-05	3.13E-05	3.13E-05	3.14E-05	3.12E-05	3.13E-05	3.15E-05	3.14E-05	3.15E-05	3.15E-05	3.13E-05	3.14E-05	3.14E-05	3.14E-05	3.13E-05	3.13E-05	3.13E-05	3.14E-05	3.15E-05	3.14E-05	3.15E-05	3.14E-05	3.14E-05	3.14E-05	3.14E-05	3.15E-05	3.15E-05	3.14E-05	3.12E-05	3.14E-05	3.13E-05	3.14E-05	3.14E-05	3.14E-05	3.13E-05	3.14E-05	3.14E-05	3.13E-05	3.13E-05	3.12E-05	3.14E-05	3.15E-05	6.30E-05	3.13E-05
Priscomyzon	3.06E-05	3.06E-05	3.07E-05	3.07E-05	3.06E-05	3.06E-05	3.05E-05	3.06E-05	3.06E-05	3.06E-05	3.06E-05	3.07E-05	3.07E-05	6.10E-05	3.07E-05	3.07E-05	3.06E-05	3.06E-05	3.08E-05	3.05E-05	3.05E-05	3.06E-05	3.06E-05	3.05E-05	3.06E-05	3.06E-05	3.07E-05	3.06E-05	3.05E-05	3.07E-05	3.06E-05	3.07E-05	6.12E-05	3.07E-05	3.06E-05	3.07E-05	3.06E-05	3.06E-05	3.06E-05	3.05E-05	3.06E-05	3.07E-05	3.07E-05	3.06E-05	3.06E-05	3.04E-05	3.06E-05	3.05E-05	3.07E-05
Tullimonstrum	3.07E-05	3.08E-05	3.07E-05	3.08E-05	3.08E-05	3.08E-05	3.07E-05	3.07E-05	3.08E-05	3.07E-05	3.08E-05	3.08E-05	6.15E-05	3.07E-05	3.06E-05	3.07E-05	3.07E-05	3.08E-05	3.07E-05	3.08E-05	3.07E-05	3.07E-05	3.08E-05	6.13E-05	3.08E-05	3.06E-05	3.07E-05	3.06E-05	3.07E-05	3.06E-05	3.07E-05	3.07E-05	3.08E-05	3.08E-05	3.07E-05	3.07E-05	3.06E-05	3.07E-05	3.08E-05	3.07E-05	3.07E-05	3.07E-05	3.07E-05	3.08E-05	3.07E-05	6.14E-05	3.08E-05	3.07E-05	3.08E-05
Tunicata	3.22E-05	3.21E-05	3.20E-05	6.44E-05	3.23E-05	3.20E-05	3.20E-05	3.20E-05	3.21E-05	3.21E-05	3.21E-05	3.20E-05	3.20E-05	3.21E-05	3.20E-05	3.21E-05	3.22E-05	3.22E-05	3.21E-05	3.21E-05	3.22E-05	3.21E-05	3.20E-05	3.20E-05	3.21E-05	3.21E-05	3.22E-05	6.40E-05	3.19E-05	3.20E-05	3.20E-05	3.21E-05	3.21E-05	3.21E-05	3.21E-05	3.21E-05	3.22E-05	3.22E-05	3.20E-05	3.21E-05	3.21E-05	3.19E-05	3.18E-05	3.21E-05	3.20E-05	3.21E-05	3.20E-05	3.20E-05	3.20E-05
Turinia	3.32E-05	3.31E-05	3.31E-05	3.31E-05	3.32E-05	3.31E-05	3.32E-05	3.33E-05	3.32E-05	3.31E-05	3.31E-05	3.32E-05	3.31E-05	3.32E-05	3.31E-05	3.31E-05	3.31E-05	3.32E-05	3.32E-05	3.31E-05	3.32E-05	3.33E-05	3.32E-05	3.32E-05	3.32E-05	3.33E-05	3.33E-05	3.32E-05	3.32E-05	3.33E-05	3.32E-05	3.31E-05	3.33E-05	3.33E-05	3.32E-05	3.31E-05	3.32E-05	3.32E-05	3.31E-05	3.31E-05	3.33E-05	3.32E-05	3.32E-05	3.32E-05	3.32E-05	3.33E-05	3.32E-05	3.30E-05	3.33E-05
[truncated: 51 more columns]
